# Supplementary material for: A Venom Allergen-Like Protein, RsVAP, the First Discovered Effector Protein of Radopholus similis That Inhibits Plant Defense and Facilitates Parasitism
Source: Int J Mol Sci. 2021 Apr 30;22(9):4782. doi: 10.3390/ijms22094782 (PMC8125365; doi:10.3390/ijms22094782)
Supplement: Supplementary file 1 [file ijms-22-04782-s001.zip]

Archive with 36 entries (32 files):
- supplementary material/
- supplementary material/data and sequences/
- supplementary material/data and sequences/CT values of different stages (Figure4).xlsx
- supplementary material/data and sequences/CT values of Nbacre31 (Figure8).xlsx
- supplementary material/data and sequences/CT values of NbGras2 (Figure8).xlsx
- supplementary material/data and sequences/CT values of Nbpti5 (Figure8).xls
- supplementary material/data and sequences/CT values of RNAi test (Figuer10).xlsx
- supplementary material/data and sequences/necrosis percentage(Figure 9).xls
- supplementary material/data and sequences/Sequences of RsVAP.pdf
- supplementary material/Figures/
- supplementary material/Figures/Figuer12.png
- supplementary material/Figures/Figure1.tif
- supplementary material/Figures/Figure10.png
- supplementary material/Figures/Figure11.png
- supplementary material/Figures/Figure13.tif
- supplementary material/Figures/Figure2.png
- supplementary material/Figures/Figure3.tif
- supplementary material/Figures/Figure4.png
- supplementary material/Figures/Figure5.png
- supplementary material/Figures/Figure6.jpg
- supplementary material/Figures/Figure7.png
- supplementary material/Figures/Figure8.tif
- supplementary material/Figures/Figure9.png
- supplementary material/Figures/FigureS1.tif
- supplementary material/Supplementary Tables and figures .pdf
- supplementary material/western-blot/
- supplementary material/western-blot/annotation.pdf
- supplementary material/western-blot/BAXwestern.jpg
- supplementary material/western-blot/Input-IBflag.jpg
- supplementary material/western-blot/Input-IBGFP.jpg
- supplementary material/western-blot/Input-IBHA.jpg
- supplementary material/western-blot/IPflag-IBFlag.jpg
- supplementary material/western-blot/IPflag-IBGFP.jpg
- supplementary material/western-blot/IPflag-IBHA.jpg
- supplementary material/western-blot/RBP-1western.jpg
- supplementary material/western-blot/Rsvapwestern.jpg
