# Supplementary material for: A Venom Allergen-Like Protein, RsVAP, the First Discovered Effector Protein of Radopholus similis That Inhibits Plant Defense and Facilitates Parasitism
Source: Int J Mol Sci. 2021 Apr 30;22(9):4782. doi: 10.3390/ijms22094782 (PMC8125365; doi:10.3390/ijms22094782)
Supplement: Supplementary file 1 [file ijms-22-04782-s001.zip › supplementary material/data and sequences/CT values of different stages (Figure4).xlsx]

## Sheet: Sheet1
	First replicate	Life stages	Mean CT values of eif5a2	Mean CT values of RsVAP			Relative expression level
		female	25.53	31.42				female	male	juvenile	Egg
		male	28.2	N/A			First replicate	16.0687	0	115.854	1.05638
		Juvenile	27.58	30.6			Second replicate	15.296	0	183.379	1.02246
		egg	23.1	32.97			Third replicate	3.41283	0	33.2462	1
							Average	11.5925	0	110.827	1.02628
	Second replicate	Life stages	Mean CT values of eif5a2	Mean CT values of RsVAP			SEM	4.09591	0	43.4125	0.0163869
		female	26.27	32.39
		male	28.82	N/A
		Juvenile	27.6	30.15
		egg	24.03	34.09
	Third replicate	Life stages	Mean CT values of eif5a2	Mean CT values of RsVAP
		female	26.91	33.19
		male	28.96	N/A
		Juvenile	28.21	31.47
		egg	25.41	33.43
