# Supplementary material for: A Venom Allergen-Like Protein, RsVAP, the First Discovered Effector Protein of Radopholus similis That Inhibits Plant Defense and Facilitates Parasitism
Source: Int J Mol Sci. 2021 Apr 30;22(9):4782. doi: 10.3390/ijms22094782 (PMC8125365; doi:10.3390/ijms22094782)
Supplement: Supplementary file 1 [file ijms-22-04782-s001.zip › supplementary material/data and sequences/CT values of Nbacre31 (Figure8).xlsx]

## Sheet: Sheet1
			First replicate	Treatments	Mean CT values of NbEF1	Mean CT values of Nbacre31
				egfp+flg22	21.44	20.73
				RsVAPΔSP+flg22	19.41	21.89
				RsVAP+flg22	18.93	20.31
				water	21.12	25.83
			Second replicate	Treatments	Mean CT values of NbEF1	Mean CT values of Nbacre31
				egfp+flg22	21.22	20.24
				RsVAPΔSP+flg22	19.4	22.08
				RsVAP+flg22	19.02	20.86
				water	20.31	25.87
			Third replicate	Treatments	Mean CT values of NbEF1	Mean CT values of Nbacre31
				egfp+flg22	23.28	22.38
				RsVAPΔSP+flg22	20.86	24.14
				RsVAP+flg22	21.02	22.87
				water	21.61	26.78
			Relative expression level of Nbacre31
				egfp+flg22	water	RsVAPΔSP+flg22	RsVAP+flg22
			First replicate	84.2536	1.25701	8.85607	22.5231
			Second replicate	118.33	1.22264	7.76328	15.3837
			Third replicate	26.8466	0.650671	1.86176	3.81937
			Average	76.4766	1.04344	6.16037	13.9087
			SEM	26.6936	0.196636	2.17233	5.44944
			egfp+flg22	water	RsVAPΔSP+flg22	RsVAP+flg22
		Average	76.4766	1.04344	6.16037	13.9087
		SEM	26.6936	0.196636	2.17233	5.44944
