# Supplementary material for: A Venom Allergen-Like Protein, RsVAP, the First Discovered Effector Protein of Radopholus similis That Inhibits Plant Defense and Facilitates Parasitism
Source: Int J Mol Sci. 2021 Apr 30;22(9):4782. doi: 10.3390/ijms22094782 (PMC8125365; doi:10.3390/ijms22094782)
Supplement: Supplementary file 1 [file ijms-22-04782-s001.zip › supplementary material/data and sequences/CT values of NbGras2 (Figure8).xlsx]

## Sheet: Sheet1
			First replicate	Treatments	Mean CT values of NbEF1	Mean CT values of NbGras2
				egfp+flg22	21.44	21.75
				RsVAPΔSP+flg22	19.41	24.42
				RsVAP+flg22	18.93	22.06
				water	21.12	25.21
			Second replicate	Treatments	Mean CT values of NbEF1	Mean CT values of NbGras2
				egfp+flg22	21.22	21.64
				RsVAPΔSP+flg22	19.4	24.56
				RsVAP+flg22	19.02	22.76
				water	20.31	25.19
			Third replicate	Treatments	Mean CT values of NbEF1	Mean CT values of NbGras2
				egfp+flg22	23.28	24.11
				RsVAPΔSP+flg22	20.86	26.61
				RsVAP+flg22	21.02	25.23
				water	21.61	26.83
			Relative expression level of NbGras2
				egfp+flg22	water	RsVAPΔSP+flg22	RsVAP+flg22
			First replicate	31.125	1.44727	1.1487	5.01645
			Second replicate	33.5909	1.46747	1.04247	3.08799
			Third replicate	6.06287	0.470848	0.251739	0.557354
			Average	23.5929	1.12853	0.814301	2.88726
			SEM	8.79389	0.328893	0.282948	1.29114
				egfp+flg22	water	RsVAPΔSP+flg22	RsVAP+flg22
			Average	23.5929	1.12853	0.814301	2.88726
			SEM	8.79389	0.328893	0.282948	1.29114
