# Supplementary material for: A Venom Allergen-Like Protein, RsVAP, the First Discovered Effector Protein of Radopholus similis That Inhibits Plant Defense and Facilitates Parasitism
Source: Int J Mol Sci. 2021 Apr 30;22(9):4782. doi: 10.3390/ijms22094782 (PMC8125365; doi:10.3390/ijms22094782)
Supplement: Supplementary file 1 [file ijms-22-04782-s001.zip › supplementary material/data and sequences/CT values of Nbpti5 (Figure8).xls]

## Sheet: Sheet1
			First replicate	Treatments	Mean CT values of NbEF1	Mean CT values of Nbpti5
				egfp+flg22	21.44	22.65
				RsVAPΔSP+flg22	19.41	23.19
				RsVAP+flg22	18.93	21.57
				water	21.12	26.89
			Second replicate	Treatments	Mean CT values of NbEF1	Mean CT values of Nbpti5
				egfp+flg22	21.22	22.36
				RsVAPΔSP+flg22	19.4	23.01
				RsVAP+flg22	19.02	21.99
				water	20.31	25.79
			Third replicate	Treatments	Mean CT values of NbEF1	Mean CT values of Nbpti5
				egfp+flg22	23.28	24.41
				RsVAPΔSP+flg22	20.86	25.02
				RsVAP+flg22	21.02	24.01
				water	21.61	25.81
			Relative expression level of Nbpti5
				egfp+flg22	water	RsVAPΔSP+flg22	RsVAP+flg22
			First replicate	22.3159	0.604299	3.605	9.42614
			Second replicate	27.2843	1.29534	4.08405	7.04533
			Third replicate	6.58873	1.27751	1.01396	1.73708
			Average	18.7296	1.05905	2.901	6.06952
			SEM	6.23759	0.227434	0.953602	2.27263
				egfp+flg22	water	RsVAPΔSP+flg22	RsVAP+flg22
			Average	18.7296	1.05905	2.901	6.06952
			SEM	6.23759	0.227434	0.953602	2.27263
