# Supplementary material for: A Venom Allergen-Like Protein, RsVAP, the First Discovered Effector Protein of Radopholus similis That Inhibits Plant Defense and Facilitates Parasitism
Source: Int J Mol Sci. 2021 Apr 30;22(9):4782. doi: 10.3390/ijms22094782 (PMC8125365; doi:10.3390/ijms22094782)
Supplement: Supplementary file 1 [file ijms-22-04782-s001.zip › supplementary material/data and sequences/CT values of RNAi test (Figuer10).xlsx]

## Sheet: Sheet1
		First replicate	Treatments	Mean CT values of eif5a2	Mean CT values of RsVAP		Relative expression level of RsVAP
			V24	26.22	34.64			V24	W	G12	G24	G36	G48	V12	V36	V48
			W	26.66	31.68		First replicate	1.30134	8.91767	6.40856	8.85607	9.55772	7.46426	0.540862	1.91853	0.89296
			G12	26.53	32.25		Second replicate	1.31039	7.9264	9.78112	10.315	13.6107	10.1261	2.1785	1.61328	0.720298
			G24	26.68	31.72		Third replicate	0.586417	7.55099	10.1261	6.09095	6.57352	9.51366	1.00231	1.47427	1.72508
			G36	26.97	31.81		Average	1.06605	8.13169	8.77191	8.42066	9.91397	9.03466	1.24056	1.66869	1.11278
			G48	26.48	32.08		SEM	0.239831	0.407658	1.18586	1.23865	2.03925	0.804852	0.487522	0.131205	0.310182
			V12	26.49	35.7
			V36	27.22	34.41
			V48	27.75	36.18
		Second replicate	Treatments	Mean CT values of eif5a2	Mean CT values of RsVAP
			V24	26.09	34.63
			W	25.92	31.85
			G12	25.93	31.64								W	G12	G24	G36	G48	V12	V24	V36	V48
			G24	25.69	31.5							Average	8.13169	8.77191	8.42066	9.91397	9.03466	1.24056	1.06605	1.66869	1.11278
			G36	25.94	31.3							SEM	0.407658	1.18586	1.23865	2.03925	0.804852	0.487522	0.239831	0.131205	0.310182
			G48	25.98	31.64
			V12	25.92	33.69
			V36	26.47	34.66
			V48	26.98	36.49
		Third replicate	Treatments	Mean CT values of eif5a2	Mean CT values of RsVAP
			V24	26.63	35.79
			W	25.81	31.92
			G12	26.21	31.59
			G24	26.11	32.26
			G36	26.17	32.35
			G48	26.36	31.73
			V12	25.91	34.81
			V36	26.24	34.79
			V48	27.2	35.23
	Number of nematodes of different treatments
		CK	water	dsegfp	dsRsVAP
	1	0	3613	2046	621
	2	0	2894	2665	835
	3	0	2910	3491	1111
	4	0	2379	3268	1194
	5	0	3275	3005	1073
	6	0	2858	2482	1228
	7	0	2544	2083	915
	8	0	3373	2364	780
	9	0	2201	2597	1297
	10	0	2512	2740	1459
	average	0	2855.9	2674.1	1051.3
	SEM	0	145.009	149.699	82.0795
		CK	water	dsegfp	dsRsVAP
	average	0	2855.9	2674.1	1051.3
	SEM	0	145.009	149.699	82.0795
	Fresh root weight of different treaments (g)
		CK	water	dsegfp	dsRsVAP
	1	0.57	0.1	0.09	0.45
	2	0.64	0.08	0.13	0.4
	3	0.45	0.14	0.15	0.38
	4	0.61	0.07	0.08	0.3
	5	0.55	0.13	0.11	0.33
	6	0.52	0.16	0.09	0.42
	7	0.6	0.09	0.15	0.36
	8	0.49	0.1	0.11	0.38
	9	0.54	0.12	0.12	0.43
	10	0.57	0.15	0.18	0.36
	average	0.554	0.114	0.121	0.381
	SEM	0.0180862	0.00968389	0.0100499	0.014564
		CK	water	dsegfp	dsRsVAP
	average	0.554	0.114	0.121	0.381
	SEM	0.0180862	0.00968389	0.0100499	0.014564
