# Supplementary material for: A Venom Allergen-Like Protein, RsVAP, the First Discovered Effector Protein of Radopholus similis That Inhibits Plant Defense and Facilitates Parasitism
Source: Int J Mol Sci. 2021 Apr 30;22(9):4782. doi: 10.3390/ijms22094782 (PMC8125365; doi:10.3390/ijms22094782)
Supplement: Supplementary file 1 [file ijms-22-04782-s001.zip › supplementary material/data and sequences/necrosis percentage(Figure 9).xls]

## Sheet: Sheet1
	HR percentage
		EV+BAX	RsVAP+BAX	RsVAP∆sp+BAX
		74.7837	0.962901	1.14433
		70.6396	0.400564	1.43453
		75.6866	0.546843	0.600294
		75.886	1.39699	1.24602
		58.3924	4.61172	0.635262
		62.9807	0.423618	1.0223
		99.8118	0.696283	0.426994
		96.2925	0.363684	1.9343
		70.1423	0.856981	0.585801
		68.0995	0.747987	0.990866
	Average	75.2715	1.10076	1.00207
	SEM	4.19002	0.402492	0.146679
	EV+BAX	RsVAP+BAX	RsVAP∆sp+BAX
	75.2715	1.10076	1.00207
	4.19002	0.402492	0.146679
		EV+RBP-1/Gpa2	RsVAP+RBP-1/Gpa2	RsVAP∆sp+RBP-1/Gpa2
		83.3222	0.473088	0.782771
		100	0.537793	1.31168
		61.5169	0.341028	0.545982
		43.4926	0.344893	1.13111
		58.5353	0.388883	0.667612
		64.7924	0.429688	1.07449
		88.8553	0.326734	1.62336
		70.1459	0.586969	0.799148
		69.5712	0.400215	0.952941
		57.8341	2.16409	0.930679
	Average	69.8066	0.599338	0.981977
	SEM	5.28521	0.175969	0.100906
		EV+Gpa2/RBP-1	RsVAP+Gpa2/RBP-1	RsVAP∆sp+Gpa2/RBP-1
	Average	69.8066	0.599338	0.981977
	SEM	5.28521	0.175969	0.100906
